# Supplementary material for: Single Nucleotide Polymorphisms in the Bovine TLR2 Extracellular Domain Contribute to Breed and Species-Specific Innate Immune Functionality
Source: Front Immunol. 2021 Dec 23;12:764390. doi: 10.3389/fimmu.2021.764390 (PMC8732954; doi:10.3389/fimmu.2021.764390)
Supplement: Supplementary file 2 [file Table_1.xlsx]

## Sheet: Sheet1
Number of scaffolds	14729
Total size of scaffolds	2658233619
Longest scaffold	110669201
Shortest scaffold	1000
Number of scaffolds > 1K nt	14718 (99.925%)
Number of scaffolds > 10K nt	1747 (11.861%)
Number of scaffolds > 100K nt	345 (2.342%)
Number of scaffolds > 1M nt	193 (1.310%)
Number of scaffolds > 10M nt	69 (0.468%)
Number of scaffolds > 47M nt	10 (0.068%)
Mean scaffold size	180476
Median scaffold size	2676
N50 scaffold length	26027505
L50 scaffold count	29
scaffold %A	28.85
scaffold %C	20.72
scaffold %G	20.71
scaffold %T	28.85
scaffold %N	0.86
scaffold %non-ACGTN	0
Number of scaffold non-ACGTN nt	0
Percentage of assembly in scaffolded contigs	0.974
Percentage of assembly in unscaffolded contigs	0.026
Average number of contigs per scaffold	1.7
Average length of break (>25 Ns) between contigs in scaffold	2253
Number of contigs	24799
Number of contigs in scaffolds	11290
Number of contigs not in scaffolds	13509
Total size of contigs	2635523319
Longest contig	3312623
Shortest contig	48
Number of contigs > 1K nt	23656 (95.391%)
Number of contigs > 10K nt	10149 (40.925%)
Number of contigs > 100K nt	5821 (23.473%)
Number of contigs > 1M nt	398 (1.605%)
Number of contigs > 10M nt	0 (0%)
Number of contigs > 47M nt	0 (0.000%)
Mean contig size	106275
Median contig size	5493
N50 contig length	522913
L50 contig count	1496
contig %A	29.1
contig %C	20.9
contig %G	20.89
contig %T	29.1
contig %N	0
contig %non-ACGTN	0
Number of contig non-ACGTN nt	0
