# Supplementary material for: Single Nucleotide Polymorphisms in the Bovine TLR2 Extracellular Domain Contribute to Breed and Species-Specific Innate Immune Functionality
Source: Front Immunol. 2021 Dec 23;12:764390. doi: 10.3389/fimmu.2021.764390 (PMC8732954; doi:10.3389/fimmu.2021.764390)
Supplement: Supplementary file 3 [file Table_2.xlsx]

## Sheet: swiss_brown_duplicate_genes_cou
count	Gene stable ID	Transcript stable ID	Gene name	Gene description	Blast description	Gene type	Bos taurus Chromosome/scaffold name	Gene start (bp)	Gene end (bp)	Strand
39	ENSBTAG00000049344	ENSBTAT00000073244			Bos taurus T cell receptor gamma cluster 1 (TCRG1) gene	protein_coding	2	10141973	10143244	1
38	ENSBTAG00000053784	ENSBTAT00000077098			Babesia ovata LINE-1 type transposase domain-containing 1-like protein	protein_coding	9	10342907	10343943	-1
34	ENSBTAG00000049311	ENSBTAT00000075078			Babesia ovata LINE-1 type transposase domain-containing 1-like protein	protein_coding	X	25570644	25571679	-1
21	ENSBTAG00000048795	ENSBTAT00000068876			Babesia ovata LINE-1 type transposase domain-containing 1-like protein	protein_coding	X	112759896	112760911	1
17	ENSBTAG00000050561	ENSBTAT00000081143			Bos taurus T cell receptor gamma cluster 1 (TCRG1) gene,	protein_coding	27	16782432	16783431	1
16	ENSBTAG00000055021	ENSBTAT00000080893			Bos taurus T cell receptor gamma cluster 1 (TCRG1) gene,	protein_coding	28	19152026	19153051	-1
15	ENSBTAG00000048551	ENSBTAT00000080086			Babesia ovata LINE-1 type transposase domain-containing 1-like protein	protein_coding	1	102768933	102769967	-1
15	ENSBTAG00000050735	ENSBTAT00000081066			Bos taurus insertion sequence L1_BT transposase and endonuclease reverse transcriptase genes, complete cds; and Agouti Abr gene, exon 2C	protein_coding	19	25756530	25760164	-1
15	ENSBTAG00000053518	ENSBTAT00000075880			Babesia ovata LINE-1 type transposase domain-containing 1-like protein	protein_coding	26	13287479	13288652	1
14	ENSBTAG00000048985	ENSBTAT00000078790			Bos taurus T cell receptor gamma cluster 1 (TCRG1) gene,	protein_coding	1	61393686	61394866	-1
14	ENSBTAG00000049728	ENSBTAT00000071759			Bos taurus insertion sequence L1_BT transposase and endonuclease reverse transcriptase genes, complete cds; and Agouti Abr gene, exon 2C	protein_coding	8	44052899	44055744	1
12	ENSBTAG00000052602	ENSBTAT00000087474			Babesia ovata Retrovirus-related Pol poly LINE-1	protein_coding	3	64421008	64423014	1
11	ENSBTAG00000050534	ENSBTAT00000069587			Bos taurus insertion sequence L1_BT transposase and endonuclease reverse transcriptase genes, complete cds; and Agouti Abr gene, exon 2C	protein_coding	3	32261528	32264893	1
10	ENSBTAG00000053253	ENSBTAT00000075726			Bos taurus T cell receptor gamma cluster 1 (TCRG1) gene,	protein_coding	4	79872130	79873179	1
10	ENSBTAG00000049832	ENSBTAT00000070093			Bos taurus insertion sequence L1_BT transposase and endonuclease reverse transcriptase genes, complete cds; and Agouti Abr gene, exon 2C	protein_coding	12	87132423	87135114	-1
10	ENSBTAG00000051661	ENSBTAT00000068883			Bos taurus T cell receptor gamma cluster 1 (TCRG1) gene,	protein_coding	NKLS02001219.1	32	3260	1
9	ENSBTAG00000050692	ENSBTAT00000082583			Bos taurus T cell receptor gamma cluster 1 (TCRG1) gene,	protein_coding	27	16780169	16782276	-1
8	ENSBTAG00000049649	ENSBTAT00000081676			Bos taurus insertion sequence L1_BT transposase and endonuclease reverse transcriptase genes, complete cds; and Agouti Abr gene, exon 2C	protein_coding	23	36112356	36116174	-1
7	ENSBTAG00000052165	ENSBTAT00000077525			No description	protein_coding	12	37571494	37575229	-1
7	ENSBTAG00000049527	ENSBTAT00000077741			Bos taurus T cell receptor gamma cluster 1 (TCRG1) gene,	protein_coding	29	2655463	2658895	1
6	ENSBTAG00000053291	ENSBTAT00000071633			Babesia ovata LINE-1 type transposase domain-containing 1-like protein	protein_coding	6	77939029	77940315	-1
6	ENSBTAG00000055052	ENSBTAT00000082346			No description	protein_coding	6	62676879	62679814	1
6	ENSBTAG00000051086	ENSBTAT00000073454			Bos taurus insertion sequence L1_BT transposase and endonuclease reverse transcriptase genes, complete cds; and Agouti Abr gene, exon 2C	protein_coding	13	35911886	35914380	-1
6	ENSBTAG00000049312	ENSBTAT00000070158			Bos taurus T cell receptor gamma cluster 1 (TCRG1) gene,	protein_coding	15	4828661	4829757	1
6	ENSBTAG00000053198	ENSBTAT00000080303			PREDICTED: Bos indicus x Bos taurus elongation factor 1-alpha 1 pseudogene	protein_coding	23	30101631	30103049	-1
5	ENSBTAG00000050903	ENSBTAT00000080339			Babesia ovata LINE-1 type transposase domain-containing 1-like protein	protein_coding	7	75358284	75359460	-1
5	ENSBTAG00000050965	ENSBTAT00000085590			Bos taurus insertion sequence L1_BT transposase and endonuclease reverse transcriptase genes, complete cds; and Agouti Abr gene, exon 2C	protein_coding	10	65027917	65031735	1
5	ENSBTAG00000051119	ENSBTAT00000068708			Bos taurus insertion sequence L1_BT transposase and endonuclease reverse transcriptase genes, complete cds; and Agouti Abr gene, exon 2C	protein_coding	22	8163685	8167126	-1
4	ENSBTAG00000049055	ENSBTAT00000077526			Bos taurus insertion sequence L1_BT transposase and endonuclease reverse transcriptase genes, complete cds; and Agouti Abr gene, exon 2C	protein_coding	5	66303685	66307480	1
4	ENSBTAG00000054175	ENSBTAT00000069222			Babesia ovata Retrovirus-related Pol poly LINE-1	protein_coding	6	42581335	42584930	-1
4	ENSBTAG00000054599	ENSBTAT00000071799			Bos indicus endogenous retrovirus group PABLB member 1 Env polyprotein-like	protein_coding	15	22519491	22520924	-1
4	ENSBTAG00000020550	ENSBTAT00000027375			Bos indicus x Bos taurus 60S ribosomal protein L7 pseudogene	protein_coding	16	40881904	40882650	1
4	ENSBTAG00000052050	ENSBTAT00000069678			Bos taurus insertion sequence L1_BT transposase and endonuclease reverse transcriptase genes, complete cds; and Agouti Abr gene, exon 2C	protein_coding	22	53238699	53241300	1
4	ENSBTAG00000052304	ENSBTAT00000086748		serine protease 44-like [Source:NCBI gene (formerly Entrezgene);Acc:112443497]		protein_coding	22	52704268	52707951	1
4	ENSBTAG00000052304	ENSBTAT00000076955		serine protease 44-like [Source:NCBI gene (formerly Entrezgene);Acc:112443497]		protein_coding	22	52704268	52707951	1
4	ENSBTAG00000052304	ENSBTAT00000067100		serine protease 44-like [Source:NCBI gene (formerly Entrezgene);Acc:112443497]		protein_coding	22	52704268	52707951	1
3	ENSBTAG00000050289	ENSBTAT00000066958			Babesia ovata LINE-1 type transposase domain-containing 1-like protein	protein_coding	2	16322324	16323333	-1
3	ENSBTAG00000054826	ENSBTAT00000067853			Bos taurus insertion sequence L1_BT transposase and endonuclease reverse transcriptase genes, complete cds; and Agouti Abr gene, exon 2C	protein_coding	10	59949325	59951943	-1
3	ENSBTAG00000051741	ENSBTAT00000076651			Bos taurus insertion sequence L1_BT transposase and endonuclease reverse transcriptase genes, complete cds; and Agouti Abr gene, exon 2C	protein_coding	15	4829961	4832465	1
3	ENSBTAG00000052351	ENSBTAT00000069451	OR4C1J	olfactory receptor family 4 subfamily C member 1J [Source:VGNC Symbol;Acc:VGNC:100939]		protein_coding	15	78377150	78378076	1
3	ENSBTAG00000050293	ENSBTAT00000056037	OR4D2F	olfactory receptor family 4 subfamily D member 2F [Source:VGNC Symbol;Acc:VGNC:100958]		protein_coding	19	9120024	9120959	1
3	ENSBTAG00000049926	ENSBTAT00000086195			Babesia ovata LINE-1 type transposase domain-containing 1-like protein	protein_coding	24	16344227	16345068	1
3	ENSBTAG00000002243	ENSBTAT00000084085	SNX15	sorting nexin 15 [Source:VGNC Symbol;Acc:VGNC:35095]		protein_coding	29	43242325	43254073	1
3	ENSBTAG00000002243	ENSBTAT00000082773	SNX15	sorting nexin 15 [Source:VGNC Symbol;Acc:VGNC:35095]		protein_coding	29	43242325	43254073	1
3	ENSBTAG00000002243	ENSBTAT00000002897	SNX15	sorting nexin 15 [Source:VGNC Symbol;Acc:VGNC:35095]		protein_coding	29	43242325	43254073	1
3	ENSBTAG00000002248	ENSBTAT00000002904	SAC3D1	SAC3 domain containing 1 [Source:VGNC Symbol;Acc:VGNC:34258]		protein_coding	29	43254529	43256984	1
3	ENSBTAG00000047411	ENSBTAT00000064378			Bos indicus x Bos taurus germ cell-less protein-like 1 pseudogene	protein_coding	X	84661088	84663445	1
3	ENSBTAG00000045940	ENSBTAT00000064560	MGC148328	spermatid nuclear transition protein 3-like [Source:NCBI gene (formerly Entrezgene);Acc:112445077]		protein_coding	X	28351936	28352665	1
2	ENSBTAG00000049240	ENSBTAT00000085067				protein_coding	1	124104153	124107219	-1
2	ENSBTAG00000052599	ENSBTAT00000069501				protein_coding	1	146703936	146704817	1
2	ENSBTAG00000052338	ENSBTAT00000072784				protein_coding	3	94285643	94286686	-1
2	ENSBTAG00000004109	ENSBTAT00000005371				protein_coding	5	86538796	86540267	1
2	ENSBTAG00000032034	ENSBTAT00000045443		dynein light chain 1, cytoplasmic [Source:NCBI gene (formerly Entrezgene);Acc:784058]		protein_coding	6	94141656	94141925	-1
2	ENSBTAG00000054580	ENSBTAT00000070308		bisphosphoglycerate mutase [Source:NCBI gene (formerly Entrezgene);Acc:112447087]		protein_coding	6	79182071	79182850	-1
2	ENSBTAG00000048696	ENSBTAT00000072939				protein_coding	7	20921790	20923355	-1
2	ENSBTAG00000049560	ENSBTAT00000070014				protein_coding	7	14797141	14799737	1
2	ENSBTAG00000050847	ENSBTAT00000083530				protein_coding	7	89807628	89812820	-1
2	ENSBTAG00000051733	ENSBTAT00000063607	OR7A121BP	olfactory receptor family 7 subfamily A member 121B, pseudogene [Source:VGNC Symbol;Acc:VGNC:101816]		protein_coding	7	8878230	8879414	-1
2	ENSBTAG00000053933	ENSBTAT00000077896				protein_coding	7	14790715	14794160	1
2	ENSBTAG00000053965	ENSBTAT00000082849				protein_coding	7	62718791	62720023	1
2	ENSBTAG00000054146	ENSBTAT00000078744		olfactory receptor 7A17-like [Source:NCBI gene (formerly Entrezgene);Acc:107131150]		protein_coding	7	9126371	9127303	1
2	ENSBTAG00000004991	ENSBTAT00000006570	ELP1	elongator acetyltransferase complex subunit 1 [Source:VGNC Symbol;Acc:VGNC:28454]		protein_coding	8	98474958	98536474	-1
2	ENSBTAG00000004991	ENSBTAT00000073644	ELP1	elongator acetyltransferase complex subunit 1 [Source:VGNC Symbol;Acc:VGNC:28454]		protein_coding	8	98474958	98536474	-1
2	ENSBTAG00000004991	ENSBTAT00000069647	ELP1	elongator acetyltransferase complex subunit 1 [Source:VGNC Symbol;Acc:VGNC:28454]		protein_coding	8	98474958	98536474	-1
2	ENSBTAG00000004991	ENSBTAT00000067804	ELP1	elongator acetyltransferase complex subunit 1 [Source:VGNC Symbol;Acc:VGNC:28454]		protein_coding	8	98474958	98536474	-1
2	ENSBTAG00000004991	ENSBTAT00000068899	ELP1	elongator acetyltransferase complex subunit 1 [Source:VGNC Symbol;Acc:VGNC:28454]		protein_coding	8	98474958	98536474	-1
2	ENSBTAG00000004991	ENSBTAT00000083494	ELP1	elongator acetyltransferase complex subunit 1 [Source:VGNC Symbol;Acc:VGNC:28454]		protein_coding	8	98474958	98536474	-1
2	ENSBTAG00000004991	ENSBTAT00000082820	ELP1	elongator acetyltransferase complex subunit 1 [Source:VGNC Symbol;Acc:VGNC:28454]		protein_coding	8	98474958	98536474	-1
2	ENSBTAG00000004991	ENSBTAT00000077059	ELP1	elongator acetyltransferase complex subunit 1 [Source:VGNC Symbol;Acc:VGNC:28454]		protein_coding	8	98474958	98536474	-1
2	ENSBTAG00000019467	ENSBTAT00000025932	ACTL7B	actin like 7B [Source:VGNC Symbol;Acc:VGNC:25578]		protein_coding	8	98462724	98464130	-1
2	ENSBTAG00000019468	ENSBTAT00000025933	ACTL7A	actin like 7A [Source:VGNC Symbol;Acc:VGNC:25577]		protein_coding	8	98466288	98467807	1
2	ENSBTAG00000049196	ENSBTAT00000077846				protein_coding	10	21507163	21509872	-1
2	ENSBTAG00000053721	ENSBTAT00000083826	RHOV	ras homolog family member V [Source:NCBI gene (formerly Entrezgene);Acc:538143]		protein_coding	10	36410171	36412885	-1
2	ENSBTAG00000054963	ENSBTAT00000081729				protein_coding	10	26869054	26870552	1
2	ENSBTAG00000000893	ENSBTAT00000032610		odorant-binding protein 2b [Source:NCBI gene (formerly Entrezgene);Acc:618559]		protein_coding	11	103206270	103208678	1
2	ENSBTAG00000003530	ENSBTAT00000042916	DDX31	DEAD-box helicase 31 [Source:VGNC Symbol;Acc:VGNC:27963]		protein_coding	11	102659360	102733192	-1
2	ENSBTAG00000003530	ENSBTAT00000086144	DDX31	DEAD-box helicase 31 [Source:VGNC Symbol;Acc:VGNC:27963]		protein_coding	11	102659360	102733192	-1
2	ENSBTAG00000003530	ENSBTAT00000074495	DDX31	DEAD-box helicase 31 [Source:VGNC Symbol;Acc:VGNC:27963]		protein_coding	11	102659360	102733192	-1
2	ENSBTAG00000004091	ENSBTAT00000005344	GTF3C4	general transcription factor IIIC subunit 4 [Source:VGNC Symbol;Acc:VGNC:29705]		protein_coding	11	102733925	102751664	1
2	ENSBTAG00000004091	ENSBTAT00000077124	GTF3C4	general transcription factor IIIC subunit 4 [Source:VGNC Symbol;Acc:VGNC:29705]		protein_coding	11	102733925	102751664	1
2	ENSBTAG00000004092	ENSBTAT00000005345	AK8	adenylate kinase 8 [Source:VGNC Symbol;Acc:VGNC:25777]		protein_coding	11	102774910	102911331	-1
2	ENSBTAG00000004092	ENSBTAT00000073782	AK8	adenylate kinase 8 [Source:VGNC Symbol;Acc:VGNC:25777]		protein_coding	11	102774910	102911331	-1
2	ENSBTAG00000004092	ENSBTAT00000083105	AK8	adenylate kinase 8 [Source:VGNC Symbol;Acc:VGNC:25777]		protein_coding	11	102774910	102911331	-1
2	ENSBTAG00000004194	ENSBTAT00000070782	RALGDS	ral guanine nucleotide dissociation stimulator [Source:NCBI gene (formerly Entrezgene);Acc:513723]		protein_coding	11	103082834	103132073	-1
2	ENSBTAG00000004194	ENSBTAT00000082859	RALGDS	ral guanine nucleotide dissociation stimulator [Source:NCBI gene (formerly Entrezgene);Acc:513723]		protein_coding	11	103082834	103132073	-1
2	ENSBTAG00000004194	ENSBTAT00000079396	RALGDS	ral guanine nucleotide dissociation stimulator [Source:NCBI gene (formerly Entrezgene);Acc:513723]		protein_coding	11	103082834	103132073	-1
2	ENSBTAG00000004194	ENSBTAT00000087412	RALGDS	ral guanine nucleotide dissociation stimulator [Source:NCBI gene (formerly Entrezgene);Acc:513723]		protein_coding	11	103082834	103132073	-1
2	ENSBTAG00000004194	ENSBTAT00000032653	RALGDS	ral guanine nucleotide dissociation stimulator [Source:NCBI gene (formerly Entrezgene);Acc:513723]		protein_coding	11	103082834	103132073	-1
2	ENSBTAG00000004400	ENSBTAT00000010939	PRRC2B	proline rich coiled-coil 2B [Source:VGNC Symbol;Acc:VGNC:33405]		protein_coding	11	101536817	101618215	1
2	ENSBTAG00000004400	ENSBTAT00000074914	PRRC2B	proline rich coiled-coil 2B [Source:VGNC Symbol;Acc:VGNC:33405]		protein_coding	11	101536817	101618215	1
2	ENSBTAG00000005189	ENSBTAT00000006841	SPACA9	sperm acrosome associated 9 [Source:VGNC Symbol;Acc:VGNC:35163]		protein_coding	11	102911371	102922553	1
2	ENSBTAG00000005189	ENSBTAT00000069693	SPACA9	sperm acrosome associated 9 [Source:VGNC Symbol;Acc:VGNC:35163]		protein_coding	11	102911371	102922553	1
2	ENSBTAG00000007235	ENSBTAT00000009516	NTNG2	netrin G2 [Source:VGNC Symbol;Acc:VGNC:32308]		protein_coding	11	102251087	102324089	1
2	ENSBTAG00000007235	ENSBTAT00000064483	NTNG2	netrin G2 [Source:VGNC Symbol;Acc:VGNC:32308]		protein_coding	11	102251087	102324089	1
2	ENSBTAG00000007235	ENSBTAT00000074537	NTNG2	netrin G2 [Source:VGNC Symbol;Acc:VGNC:32308]		protein_coding	11	102251087	102324089	1
2	ENSBTAG00000007486	ENSBTAT00000032655	CEL	carboxyl ester lipase [Source:VGNC Symbol;Acc:VGNC:27165]		protein_coding	11	103058904	103067774	1
2	ENSBTAG00000010805	ENSBTAT00000014315	POMT1	protein O-mannosyltransferase 1 [Source:VGNC Symbol;Acc:VGNC:33158]		protein_coding	11	101622925	101642291	1
2	ENSBTAG00000010810	ENSBTAT00000014316	UCK1	uridine-cytidine kinase 1 [Source:VGNC Symbol;Acc:VGNC:36634]		protein_coding	11	101639654	101645280	-1
2	ENSBTAG00000012772	ENSBTAT00000016974	GFI1B	growth factor independent 1B transcriptional repressor [Source:VGNC Symbol;Acc:VGNC:29326]		protein_coding	11	103007273	103012074	1
2	ENSBTAG00000014678	ENSBTAT00000081923	PAEP	progestagen-associated endometrial protein [Source:NCBI gene (formerly Entrezgene);Acc:280838]		protein_coding	11	103255824	103264276	1
2	ENSBTAG00000014678	ENSBTAT00000019538	PAEP	progestagen-associated endometrial protein [Source:NCBI gene (formerly Entrezgene);Acc:280838]		protein_coding	11	103255824	103264276	1
2	ENSBTAG00000014678	ENSBTAT00000069549	PAEP	progestagen-associated endometrial protein [Source:NCBI gene (formerly Entrezgene);Acc:280838]		protein_coding	11	103255824	103264276	1
2	ENSBTAG00000018710	ENSBTAT00000024905	TTF1	transcription termination factor 1 [Source:VGNC Symbol;Acc:VGNC:36483]		protein_coding	11	102451053	102480455	-1
2	ENSBTAG00000018710	ENSBTAT00000057042	TTF1	transcription termination factor 1 [Source:VGNC Symbol;Acc:VGNC:36483]		protein_coding	11	102451053	102480455	-1
2	ENSBTAG00000020249	ENSBTAT00000026972	GLT6D1	glycosyltransferase 6 domain containing 1 [Source:VGNC Symbol;Acc:VGNC:29422]		protein_coding	11	103271493	103279630	-1
2	ENSBTAG00000021373	ENSBTAT00000067025	GTF3C5	general transcription factor IIIC subunit 5 [Source:VGNC Symbol;Acc:VGNC:29706]		protein_coding	11	103037482	103056341	1
2	ENSBTAG00000021373	ENSBTAT00000028493	GTF3C5	general transcription factor IIIC subunit 5 [Source:VGNC Symbol;Acc:VGNC:29706]		protein_coding	11	103037482	103056341	1
2	ENSBTAG00000023801	ENSBTAT00000032657	BARHL1	BarH like homeobox 1 [Source:VGNC Symbol;Acc:VGNC:26421]		protein_coding	11	102648411	102655723	1
2	ENSBTAG00000038972	ENSBTAT00000056852	LCN9	lipocalin 9 [Source:VGNC Symbol;Acc:VGNC:30815]		protein_coding	11	103281334	103283945	1
2	ENSBTAG00000051441	ENSBTAT00000066783				protein_coding	11	90342081	90343159	-1
2	ENSBTAG00000052831	ENSBTAT00000084328	PRRT1B	proline rich transmembrane protein 1B [Source:NCBI gene (formerly Entrezgene);Acc:784457]		protein_coding	11	101652894	101678757	1
2	ENSBTAG00000052831	ENSBTAT00000078180	PRRT1B	proline rich transmembrane protein 1B [Source:NCBI gene (formerly Entrezgene);Acc:784457]		protein_coding	11	101652894	101678757	1
2	ENSBTAG00000053838	ENSBTAT00000080020				protein_coding	11	102193691	102201568	-1
2	ENSBTAG00000012276	ENSBTAT00000016279				protein_coding	13	38669956	38670985	-1
2	ENSBTAG00000009044	ENSBTAT00000011915	OR52N1	olfactory receptor family 52 subfamily N member 1 [Source:VGNC Symbol;Acc:VGNC:101223]		protein_coding	15	47397751	47398716	1
2	ENSBTAG00000038578	ENSBTAT00000054328		olfactory receptor 51F2-like [Source:NCBI gene (formerly Entrezgene);Acc:788891]		protein_coding	15	50160066	50164018	-1
2	ENSBTAG00000048570	ENSBTAT00000077579	OR52S2	olfactory receptor family 52 subfamily S member 2 [Source:VGNC Symbol;Acc:VGNC:101242]		protein_coding	15	49043281	49044270	-1
2	ENSBTAG00000049986	ENSBTAT00000084234		DNA-directed RNA polymerase III subunit RPC9-like [Source:NCBI gene (formerly Entrezgene);Acc:112441635]		protein_coding	15	50002149	50002595	-1
2	ENSBTAG00000050390	ENSBTAT00000086622	OR51G2	olfactory receptor family 51 subfamily G member 2 [Source:NCBI gene (formerly Entrezgene);Acc:508595]		protein_coding	15	50029326	50042635	1
2	ENSBTAG00000051580	ENSBTAT00000049875	OR52J1	olfactory receptor family 52 subfamily J member 1 [Source:VGNC Symbol;Acc:VGNC:101212]		protein_coding	15	49811308	49812264	-1
2	ENSBTAG00000051654	ENSBTAT00000085999	OR51A57	olfactory receptor family 51 subfamily A member 57 [Source:VGNC Symbol;Acc:VGNC:101060]		protein_coding	15	50354418	50355539	1
2	ENSBTAG00000052372	ENSBTAT00000063232	OR51S1B	olfactory receptor family 51 subfamily S member 1B [Source:VGNC Symbol;Acc:VGNC:101132]		protein_coding	15	50141353	50142321	1
2	ENSBTAG00000054371	ENSBTAT00000063017	OR51A8	olfactory receptor family 51 subfamily A member 8 [Source:VGNC Symbol;Acc:VGNC:101066]		protein_coding	15	50148571	50149521	-1
2	ENSBTAG00000054499	ENSBTAT00000068756				protein_coding	15	48411186	48413936	-1
2	ENSBTAG00000054970	ENSBTAT00000087017	OR52E3	olfactory receptor family 52 subfamily E member 3 [Source:VGNC Symbol;Acc:VGNC:101193]		protein_coding	15	49010376	49011314	1
2	ENSBTAG00000039944	ENSBTAT00000015869	OR5W33	olfactory receptor family 5 subfamily W member 33 [Source:VGNC Symbol;Acc:VGNC:101650]		protein_coding	16	586946	587929	-1
2	ENSBTAG00000003394	ENSBTAT00000071886	RNF215	ring finger protein 215 [Source:VGNC Symbol;Acc:VGNC:34052]		protein_coding	17	69378978	69382634	-1
2	ENSBTAG00000003394	ENSBTAT00000068852	RNF215	ring finger protein 215 [Source:VGNC Symbol;Acc:VGNC:34052]		protein_coding	17	69378978	69382634	-1
2	ENSBTAG00000003394	ENSBTAT00000004400	RNF215	ring finger protein 215 [Source:VGNC Symbol;Acc:VGNC:34052]		protein_coding	17	69378978	69382634	-1
2	ENSBTAG00000017404	ENSBTAT00000056675	SEC14L2	SEC14 like lipid binding 2 [Source:NCBI gene (formerly Entrezgene);Acc:282469]		protein_coding	17	69398667	69421341	1
2	ENSBTAG00000009171	ENSBTAT00000012086		cationic amino acid transporter 3-like [Source:NCBI gene (formerly Entrezgene);Acc:527385]		protein_coding	18	61180951	61189526	1
2	ENSBTAG00000011693	ENSBTAT00000015528	LENG9	leukocyte receptor cluster member 9 [Source:VGNC Symbol;Acc:VGNC:30840]		protein_coding	18	62888724	62890331	-1
2	ENSBTAG00000033604	ENSBTAT00000047746				protein_coding	18	58708543	58708863	-1
2	ENSBTAG00000048420	ENSBTAT00000073066				protein_coding	18	62937680	62942083	1
2	ENSBTAG00000049020	ENSBTAT00000078662		vomeronasal 1 receptor bosTauV1R426 [Source:NCBI gene (formerly Entrezgene);Acc:789519]		protein_coding	18	61844759	61851746	1
2	ENSBTAG00000054418	ENSBTAT00000072430		endogenous retrovirus group K member 6 Gag polyprotein-like [Source:NCBI gene (formerly Entrezgene);Acc:112444529]		protein_coding	18	59915850	59918042	-1
2	ENSBTAG00000003956	ENSBTAT00000043279	SGCA	sarcoglycan alpha [Source:VGNC Symbol;Acc:VGNC:34535]		protein_coding	19	36482931	36491920	-1
2	ENSBTAG00000003956	ENSBTAT00000005180	SGCA	sarcoglycan alpha [Source:VGNC Symbol;Acc:VGNC:34535]		protein_coding	19	36482931	36491920	-1
2	ENSBTAG00000004155	ENSBTAT00000005441	SPATA20	spermatogenesis associated 20 [Source:VGNC Symbol;Acc:VGNC:35179]		protein_coding	19	36171006	36179075	-1
2	ENSBTAG00000004155	ENSBTAT00000070783	SPATA20	spermatogenesis associated 20 [Source:VGNC Symbol;Acc:VGNC:35179]		protein_coding	19	36171006	36179075	-1
2	ENSBTAG00000006072	ENSBTAT00000007978	LRRC59	leucine rich repeat containing 59 [Source:VGNC Symbol;Acc:VGNC:55843]		protein_coding	19	36285469	36297388	1
2	ENSBTAG00000007353	ENSBTAT00000009672	DLX4	distal-less homeobox 4 [Source:VGNC Symbol;Acc:VGNC:28100]		protein_coding	19	36682225	36688039	-1
2	ENSBTAG00000007393	ENSBTAT00000009719	RND2	Rho family GTPase 2 [Source:VGNC Symbol;Acc:VGNC:34005]		protein_coding	19	43051798	43056172	1
2	ENSBTAG00000008744	ENSBTAT00000034924	PDK2	pyruvate dehydrogenase kinase 2 [Source:VGNC Symbol;Acc:VGNC:32704]		protein_coding	19	36544867	36561186	-1
2	ENSBTAG00000008744	ENSBTAT00000011523	PDK2	pyruvate dehydrogenase kinase 2 [Source:VGNC Symbol;Acc:VGNC:32704]		protein_coding	19	36544867	36561186	-1
2	ENSBTAG00000008744	ENSBTAT00000080948	PDK2	pyruvate dehydrogenase kinase 2 [Source:VGNC Symbol;Acc:VGNC:32704]		protein_coding	19	36544867	36561186	-1
2	ENSBTAG00000009298	ENSBTAT00000012247	XYLT2	xylosyltransferase 2 [Source:VGNC Symbol;Acc:VGNC:55889]		protein_coding	19	36309593	36329783	-1
2	ENSBTAG00000009298	ENSBTAT00000070229	XYLT2	xylosyltransferase 2 [Source:VGNC Symbol;Acc:VGNC:55889]		protein_coding	19	36309593	36329783	-1
2	ENSBTAG00000009298	ENSBTAT00000069357	XYLT2	xylosyltransferase 2 [Source:VGNC Symbol;Acc:VGNC:55889]		protein_coding	19	36309593	36329783	-1
2	ENSBTAG00000009835	ENSBTAT00000079905	CACNA1G	calcium voltage-gated channel subunit alpha1 G [Source:VGNC Symbol;Acc:VGNC:26677]		protein_coding	19	36102387	36164028	-1
2	ENSBTAG00000009835	ENSBTAT00000084730	CACNA1G	calcium voltage-gated channel subunit alpha1 G [Source:VGNC Symbol;Acc:VGNC:26677]		protein_coding	19	36102387	36164028	-1
2	ENSBTAG00000009835	ENSBTAT00000075989	CACNA1G	calcium voltage-gated channel subunit alpha1 G [Source:VGNC Symbol;Acc:VGNC:26677]		protein_coding	19	36102387	36164028	-1
2	ENSBTAG00000009835	ENSBTAT00000066790	CACNA1G	calcium voltage-gated channel subunit alpha1 G [Source:VGNC Symbol;Acc:VGNC:26677]		protein_coding	19	36102387	36164028	-1
2	ENSBTAG00000009835	ENSBTAT00000012985	CACNA1G	calcium voltage-gated channel subunit alpha1 G [Source:VGNC Symbol;Acc:VGNC:26677]		protein_coding	19	36102387	36164028	-1
2	ENSBTAG00000013103	ENSBTAT00000017420	COL1A1	collagen type I alpha 1 chain [Source:VGNC Symbol;Acc:VGNC:27560]		protein_coding	19	36457658	36474513	1
2	ENSBTAG00000014355	ENSBTAT00000079830	MYCBPAP	MYCBP associated protein [Source:VGNC Symbol;Acc:VGNC:31786]		protein_coding	19	36193752	36216596	-1
2	ENSBTAG00000014355	ENSBTAT00000019089	MYCBPAP	MYCBP associated protein [Source:VGNC Symbol;Acc:VGNC:31786]		protein_coding	19	36193752	36216596	-1
2	ENSBTAG00000015893	ENSBTAT00000075862	EPN3	epsin 3 [Source:VGNC Symbol;Acc:VGNC:28548]		protein_coding	19	36182898	36192550	-1
2	ENSBTAG00000015893	ENSBTAT00000043309	EPN3	epsin 3 [Source:VGNC Symbol;Acc:VGNC:28548]		protein_coding	19	36182898	36192550	-1
2	ENSBTAG00000017409	ENSBTAT00000023142	DLX3	distal-less homeobox 3 [Source:VGNC Symbol;Acc:VGNC:55816]		protein_coding	19	36662421	36667620	1
2	ENSBTAG00000020070	ENSBTAT00000026744	ABCC3	ATP binding cassette subfamily C member 3 [Source:VGNC Symbol;Acc:VGNC:25473]		protein_coding	19	36047549	36095574	-1
2	ENSBTAG00000021301	ENSBTAT00000028385	ACSF2	acyl-CoA synthetase family member 2 [Source:VGNC Symbol;Acc:VGNC:25562]		protein_coding	19	36241221	36273291	-1
2	ENSBTAG00000021301	ENSBTAT00000085240	ACSF2	acyl-CoA synthetase family member 2 [Source:VGNC Symbol;Acc:VGNC:25562]		protein_coding	19	36241221	36273291	-1
2	ENSBTAG00000021302	ENSBTAT00000028386	CHAD	chondroadherin [Source:VGNC Symbol;Acc:VGNC:27264]		protein_coding	19	36246996	36251557	1
2	ENSBTAG00000021303	ENSBTAT00000028387	RSAD1	radical S-adenosyl methionine domain containing 1 [Source:VGNC Symbol;Acc:VGNC:34175]		protein_coding	19	36230418	36240063	-1
2	ENSBTAG00000021303	ENSBTAT00000076268	RSAD1	radical S-adenosyl methionine domain containing 1 [Source:VGNC Symbol;Acc:VGNC:34175]		protein_coding	19	36230418	36240063	-1
2	ENSBTAG00000021720	ENSBTAT00000028954	MRPL27	mitochondrial ribosomal protein L27 [Source:VGNC Symbol;Acc:VGNC:31628]		protein_coding	19	36304898	36309727	1
2	ENSBTAG00000021723	ENSBTAT00000028957	EME1	essential meiotic structure-specific endonuclease 1 [Source:VGNC Symbol;Acc:VGNC:28470]		protein_coding	19	36298493	36304862	-1
2	ENSBTAG00000021723	ENSBTAT00000065898	EME1	essential meiotic structure-specific endonuclease 1 [Source:VGNC Symbol;Acc:VGNC:28470]		protein_coding	19	36298493	36304862	-1
2	ENSBTAG00000040521	ENSBTAT00000051851	SAMD14	sterile alpha motif domain containing 14 [Source:VGNC Symbol;Acc:VGNC:34269]		protein_coding	19	36526611	36543419	1
2	ENSBTAG00000043979	ENSBTAT00000061075	H1-9	H1.9 linker histone [Source:VGNC Symbol;Acc:VGNC:95388]		protein_coding	19	36486101	36487196	1
2	ENSBTAG00000045805	ENSBTAT00000065385		uncharacterized LOC100196902 [Source:NCBI gene (formerly Entrezgene);Acc:100196902]		protein_coding	19	36687370	36692707	1
2	ENSBTAG00000049864	ENSBTAT00000084236	PPP1R9B	protein phosphatase 1 regulatory subunit 9B [Source:NCBI gene (formerly Entrezgene);Acc:101906096]		protein_coding	19	36506720	36522776	1
2	ENSBTAG00000053257	ENSBTAT00000068727				protein_coding	19	36039353	36041527	-1
2	ENSBTAG00000053776	ENSBTAT00000065798		testis-expressed protein 19.2 [Source:NCBI gene (formerly Entrezgene);Acc:100299732]		protein_coding	19	50206777	50207832	1
2	ENSBTAG00000054449	ENSBTAT00000073578				protein_coding	19	36069232	36070935	1
2	ENSBTAG00000054481	ENSBTAT00000073486	TMEM92	transmembrane protein 92 [Source:NCBI gene (formerly Entrezgene);Acc:507710]		protein_coding	19	36388007	36397867	-1
2	ENSBTAG00000054481	ENSBTAT00000085783	TMEM92	transmembrane protein 92 [Source:NCBI gene (formerly Entrezgene);Acc:507710]		protein_coding	19	36388007	36397867	-1
2	ENSBTAG00000038608	ENSBTAT00000054080	OR2G7B	olfactory receptor family 2 subfamily G member 7B [Source:VGNC Symbol;Acc:VGNC:100696]		protein_coding	23	29515616	29516566	1
2	ENSBTAG00000053747	ENSBTAT00000069961				protein_coding	25	271502	273751	-1
2	ENSBTAG00000051796	ENSBTAT00000076272				protein_coding	27	6402839	6407152	-1
2	ENSBTAG00000000231	ENSBTAT00000000282	BMPR1A	bone morphogenetic protein receptor type 1A [Source:VGNC Symbol;Acc:VGNC:26524]		protein_coding	28	41486119	41544234	1
2	ENSBTAG00000001231	ENSBTAT00000076862	CDHR1	cadherin related family member 1 [Source:VGNC Symbol;Acc:VGNC:27108]		protein_coding	28	39161231	39184091	1
2	ENSBTAG00000001231	ENSBTAT00000001628	CDHR1	cadherin related family member 1 [Source:VGNC Symbol;Acc:VGNC:27108]		protein_coding	28	39161231	39184091	1
2	ENSBTAG00000003442	ENSBTAT00000031291	LRIT1	leucine rich repeat, Ig-like and transmembrane domains 1 [Source:VGNC Symbol;Acc:VGNC:30985]		protein_coding	28	39201718	39213131	-1
2	ENSBTAG00000003510	ENSBTAT00000004563	MMRN2	multimerin 2 [Source:VGNC Symbol;Acc:VGNC:31533]		protein_coding	28	41554852	41570271	-1
2	ENSBTAG00000003515	ENSBTAT00000004571	SNCG	synuclein gamma [Source:VGNC Symbol;Acc:VGNC:35062]		protein_coding	28	41570798	41575650	1
2	ENSBTAG00000003515	ENSBTAT00000074370	SNCG	synuclein gamma [Source:VGNC Symbol;Acc:VGNC:35062]		protein_coding	28	41570798	41575650	1
2	ENSBTAG00000004760	ENSBTAT00000006247	PPYR1	pancreatic polypeptide receptor 1 [Source:NCBI gene (formerly Entrezgene);Acc:505889]		protein_coding	28	41909763	41915538	1
2	ENSBTAG00000012213	ENSBTAT00000016211	WAPL	WAPL cohesin release factor [Source:VGNC Symbol;Acc:VGNC:36862]		protein_coding	28	41162567	41235092	-1
2	ENSBTAG00000012213	ENSBTAT00000066703	WAPL	WAPL cohesin release factor [Source:VGNC Symbol;Acc:VGNC:36862]		protein_coding	28	41162567	41235092	-1
2	ENSBTAG00000015681	ENSBTAT00000020822	RGR	retinal G protein coupled receptor [Source:VGNC Symbol;Acc:VGNC:33909]		protein_coding	28	39216724	39229082	1
2	ENSBTAG00000017611	ENSBTAT00000023416	CCSER2	coiled-coil serine rich protein 2 [Source:VGNC Symbol;Acc:VGNC:26994]		protein_coding	28	39271703	39426453	1
2	ENSBTAG00000017611	ENSBTAT00000066789	CCSER2	coiled-coil serine rich protein 2 [Source:VGNC Symbol;Acc:VGNC:26994]		protein_coding	28	39271703	39426453	1
2	ENSBTAG00000017611	ENSBTAT00000073393	CCSER2	coiled-coil serine rich protein 2 [Source:VGNC Symbol;Acc:VGNC:26994]		protein_coding	28	39271703	39426453	1
2	ENSBTAG00000017611	ENSBTAT00000068296	CCSER2	coiled-coil serine rich protein 2 [Source:VGNC Symbol;Acc:VGNC:26994]		protein_coding	28	39271703	39426453	1
2	ENSBTAG00000017611	ENSBTAT00000073525	CCSER2	coiled-coil serine rich protein 2 [Source:VGNC Symbol;Acc:VGNC:26994]		protein_coding	28	39271703	39426453	1
2	ENSBTAG00000017611	ENSBTAT00000075535	CCSER2	coiled-coil serine rich protein 2 [Source:VGNC Symbol;Acc:VGNC:26994]		protein_coding	28	39271703	39426453	1
2	ENSBTAG00000017611	ENSBTAT00000078757	CCSER2	coiled-coil serine rich protein 2 [Source:VGNC Symbol;Acc:VGNC:26994]		protein_coding	28	39271703	39426453	1
2	ENSBTAG00000017946	ENSBTAT00000023860		family with sequence similarity 25 member A [Source:NCBI gene (formerly Entrezgene);Acc:781772]		protein_coding	28	41590579	41593267	1
2	ENSBTAG00000018356	ENSBTAT00000024426	SYT15	synaptotagmin 15 [Source:NCBI gene (formerly Entrezgene);Acc:529391]		protein_coding	28	41778832	41786982	-1
2	ENSBTAG00000018499	ENSBTAT00000046510	ANXA8L1	annexin A8-like 1 [Source:NCBI gene (formerly Entrezgene);Acc:281627]		protein_coding	28	41953894	41970260	-1
2	ENSBTAG00000018499	ENSBTAT00000068445	ANXA8L1	annexin A8-like 1 [Source:NCBI gene (formerly Entrezgene);Acc:281627]		protein_coding	28	41953894	41970260	-1
2	ENSBTAG00000018707	ENSBTAT00000083205	LDB3	LIM domain binding 3 [Source:VGNC Symbol;Acc:VGNC:30823]		protein_coding	28	41325428	41384200	1
2	ENSBTAG00000018707	ENSBTAT00000065403	LDB3	LIM domain binding 3 [Source:VGNC Symbol;Acc:VGNC:30823]		protein_coding	28	41325428	41384200	1
2	ENSBTAG00000018707	ENSBTAT00000024904	LDB3	LIM domain binding 3 [Source:VGNC Symbol;Acc:VGNC:30823]		protein_coding	28	41325428	41384200	1
2	ENSBTAG00000019194	ENSBTAT00000025542	SHLD2	shieldin complex subunit 2 [Source:VGNC Symbol;Acc:VGNC:28808]		protein_coding	28	41650333	41763371	1
2	ENSBTAG00000019194	ENSBTAT00000071993	SHLD2	shieldin complex subunit 2 [Source:VGNC Symbol;Acc:VGNC:28808]		protein_coding	28	41650333	41763371	1
2	ENSBTAG00000020609	ENSBTAT00000027462				protein_coding	28	39303454	39306025	1
2	ENSBTAG00000023987	ENSBTAT00000033025	LRIT2	leucine rich repeat, Ig-like and transmembrane domains 2 [Source:VGNC Symbol;Acc:VGNC:52795]		protein_coding	28	39187553	39195767	-1
2	ENSBTAG00000023987	ENSBTAT00000082790	LRIT2	leucine rich repeat, Ig-like and transmembrane domains 2 [Source:VGNC Symbol;Acc:VGNC:52795]		protein_coding	28	39187553	39195767	-1
2	ENSBTAG00000032774	ENSBTAT00000067830	ADIRF	adipogenesis regulatory factor [Source:VGNC Symbol;Acc:VGNC:25680]		protein_coding	28	41580544	41583091	1
2	ENSBTAG00000032774	ENSBTAT00000046544	ADIRF	adipogenesis regulatory factor [Source:VGNC Symbol;Acc:VGNC:25680]		protein_coding	28	41580544	41583091	1
2	ENSBTAG00000032800	ENSBTAT00000040059	OPN4	opsin 4 [Source:VGNC Symbol;Acc:VGNC:32437]		protein_coding	28	41312819	41322731	1
2	ENSBTAG00000032829	ENSBTAT00000085277	GHITM	growth hormone inducible transmembrane protein [Source:VGNC Symbol;Acc:VGNC:29348]		protein_coding	28	39120246	39134155	1
2	ENSBTAG00000032829	ENSBTAT00000046599	GHITM	growth hormone inducible transmembrane protein [Source:VGNC Symbol;Acc:VGNC:29348]		protein_coding	28	39120246	39134155	1
2	ENSBTAG00000046597	ENSBTAT00000063592	GPRIN2	G protein regulated inducer of neurite outgrowth 2 [Source:VGNC Symbol;Acc:VGNC:29610]		protein_coding	28	41805170	41807663	1
2	ENSBTAG00000050197	ENSBTAT00000076168	C10orf99	chromosome 28 C10orf99 homolog [Source:NCBI gene (formerly Entrezgene);Acc:100336125]		protein_coding	28	39143738	39153814	1
2	ENSBTAG00000051015	ENSBTAT00000081280				protein_coding	28	41947521	41947863	1
2	ENSBTAG00000052026	ENSBTAT00000068911				protein_coding	28	41085407	41087468	-1
2	ENSBTAG00000052588	ENSBTAT00000077414				protein_coding	28	38541808	38544750	1
2	ENSBTAG00000009197	ENSBTAT00000012117				protein_coding	29	5684573	5690844	1
2	ENSBTAG00000009197	ENSBTAT00000085530				protein_coding	29	5684573	5690844	1
2	ENSBTAG00000022427	ENSBTAT00000030370				protein_coding	29	13503659	13504402	1
2	ENSBTAG00000052621	ENSBTAT00000076364				protein_coding	NKLS02001456.1	55755	56312	1
2	ENSBTAG00000003320	ENSBTAT00000022870	GLRA4	glycine receptor alpha 4 [Source:VGNC Symbol;Acc:VGNC:29414]		protein_coding	X	52465557	52478436	-1
2	ENSBTAG00000004879	ENSBTAT00000006418	FOXO4	forkhead box O4 [Source:VGNC Symbol;Acc:VGNC:29100]		protein_coding	X	79528190	79535525	-1
2	ENSBTAG00000007626	ENSBTAT00000080909	IL2RG	interleukin 2 receptor subunit gamma [Source:VGNC Symbol;Acc:VGNC:30153]		protein_coding	X	79521612	79525287	1
2	ENSBTAG00000007626	ENSBTAT00000010033	IL2RG	interleukin 2 receptor subunit gamma [Source:VGNC Symbol;Acc:VGNC:30153]		protein_coding	X	79521612	79525287	1
2	ENSBTAG00000021351	ENSBTAT00000065972	MED12	mediator complex subunit 12 [Source:VGNC Symbol;Acc:VGNC:31349]		protein_coding	X	79494732	79517210	-1
2	ENSBTAG00000021351	ENSBTAT00000028464	MED12	mediator complex subunit 12 [Source:VGNC Symbol;Acc:VGNC:31349]		protein_coding	X	79494732	79517210	-1
2	ENSBTAG00000032209	ENSBTAT00000045686	CXHXorf65	chromosome X CXorf65 homolog [Source:VGNC Symbol;Acc:VGNC:52762]		protein_coding	X	79525678	79527759	1
2	ENSBTAG00000046366	ENSBTAT00000063653	CLDN34	claudin 34 [Source:VGNC Symbol;Acc:VGNC:27415]		protein_coding	X	132967787	132970684	1
2	ENSBTAG00000051378	ENSBTAT00000065913		brain expressed, X-linked 4 [Source:NCBI gene (formerly Entrezgene);Acc:783451]		protein_coding	X	52089756	52112853	-1
2	ENSBTAG00000051378	ENSBTAT00000065824		brain expressed, X-linked 4 [Source:NCBI gene (formerly Entrezgene);Acc:783451]		protein_coding	X	52089756	52112853	-1
2	ENSBTAG00000052155	ENSBTAT00000072285	TMSB15A	thymosin beta 15A [Source:HGNC Symbol;Acc:HGNC:30744]		protein_coding	X	52672203	52675609	1
2	ENSBTAG00000053663	ENSBTAT00000026322		E3 ubiquitin-protein ligase RLIM [Source:NCBI gene (formerly Entrezgene);Acc:521092]		protein_coding	X	111144675	111148344	-1
2	ENSBTAG00000055193	ENSBTAT00000087498				protein_coding	X	132936825	132937734	-1
